# Supplementary material for: Cortical spheroid on perfusable microvascular network in a microfluidic device
Source: PLoS One. 2023 Oct 19;18(10):e0288025. doi: 10.1371/journal.pone.0288025 (PMC10586606; doi:10.1371/journal.pone.0288025)
Supplement: S1 File — (XLSX) [file pone.0288025.s001.xlsx]

## Sheet: Fig2(AD)
	Figure 2(A)
	Region A				Region B
	Direction (°)	x	y		Direction (°)	x	y
	0	0.125905	0		0	0.0246989	0
	20	0.106842	0.0388872		20	0.0217597	0.00791987
	40	0.0713229	0.059847		40	0.0218649	0.0183469
	60	0.0395913	0.0685742		60	0.0273364	0.0473481
	80	0.0123716	0.0701628		80	0.0519418	0.294576
	100	-0.0136635	0.0774897		100	-0.0655072	0.37151
	120	-0.0459632	0.0796106		120	-0.0556619	0.0964092
	140	-0.0814914	0.0683794		140	-0.0248236	0.0208295
	160	-0.107094	0.0389791		160	-0.0226843	0.0082564
	180	-0.125905	1.54e-17		180	-0.0246989	3.03e-18
	Figure 2(D)
	Colagen only (cm/second)	BBB
	0.000183333	2.08333e-05
	0.000216667	0.000175
	0.000225	0.000170833

## Sheet: Fig2(E)
Figure 2(E)
Without PMA						With PMA
	Length of Vessels			Number of Vessels			Length of Vessels			Number of Vessels
	Mean	Standard Deviation	N				Mean	Standard Deviation	N
Day 1	0			0		Day 1	0	0	0	0
Day 2	62.6937	31.5707	3	3		Day 2	171	65	30	30
Day 3	197.854	101.258	5	5		Day 3	268	97	55	55
Day 4	284.785	160.052	13	13		Day 4	487	154	68	68
Day 5	352.471	186.314	11	14		Day 5	667	153	56	56
	Number of Vessels						Number of Vessels
	Mean	Standard Deviation					Mean	Standard Deviation
Day 1	0	0				Day 1	0	0
Day 2	3.33333	0.57735				Day 2	32	5.2915
Day 3	5.33333	1.52753				Day 3	56.3333	4.16333
Day 4	13.6667	1.1547				Day 4	67.3333	11.0151
Day 5	14.3333	0.57735				Day 5	56.6667	3.05505
Data	Number of Vessels (Without PMA)					Number of Vessels (With PMA)
	n=1	n=2	n=3			n=1	n=2	n=3
Day 1	0	0	0		Day 1	0	0	0
Day 2	3	4	3		Day 2	30	38	28
Day 3	5	7	4		Day 3	55	61	53
Day 4	13	15	13		Day 4	68	78	56
Day 5	14	15	14		Day 5	56	60	54
Data	Length of Vessels
	Label	Length												Label	Length			Day 2		Day 3		Day 4		Day 5
	With PMA-Day 4.tif	0												Without PMA-Day 3.tif	34.096			34.096		110.817		252.264		260.111
	With PMA-Day 4.tif	0				Day 4	Day 5	Day 6	Day 7	Day 8	Day 9			Without PMA-Day 3.tif	36.207			36.207		276.331		390.976		493.984
	With PMA-Day 4.tif	0			Average	0	171	268	487	667	815			Without PMA-Day 3.tif	47.351			47.351		163.303		321.467		291.61
	With PMA-Day 4.tif	0			Std Dev.	0	65	97	154	153	141			Without PMA-Day 3.tif	53.214			53.214		342.107		252.831		196.661
	With PMA-Day 4.tif	0												Without PMA-Day 3.tif	43.996			43.996		171.699		284.641		211.479
	With PMA-Day 4.tif	0												Without PMA-Day 3.tif	33.454			33.454		111.726		161.071		250.027
	With PMA-Day 4.tif	0												Without PMA-Day 3.tif	27.817			27.817		30.89		284.641		226.918
	With PMA-Day 4.tif	0												Without PMA-Day 3.tif	32.338			32.338				109.49		168.768
	With PMA-Day 4.tif	0												Without PMA-Day 3.tif	93.123			93.123				97.72		104.078
	With PMA-Day 4.tif	0												Without PMA-Day 3.tif	78.225			78.225				65.009		115.411
	Mean	0												Without PMA-Day 3.tif	29.57			29.57				76.46		275.753
	Std Dev	0												Without PMA-Day 3.tif	21.127			21.127				136.863		104.189
														Without PMA-Day 3.tif	19.642			19.642
	With PMA-Day 5.tif	171.671															Mean	42.32	Mean	172.41	Mean	202.786	Mean	224.916
	With PMA-Day 5.tif	199.114															Std Dev	20.8225	Std Dev	97.9681	Std Dev	103.531	Std Dev	102.714
	With PMA-Day 5.tif	213.627												Without PMA-Day 6.tif	110.817
	With PMA-Day 5.tif	205.353												Without PMA-Day 6.tif	276.331
	With PMA-Day 5.tif	231.648												Without PMA-Day 6.tif	163.303
	With PMA-Day 5.tif	212.307												Without PMA-Day 6.tif	342.107
	With PMA-Day 5.tif	213.447												Without PMA-Day 6.tif	171.699
	With PMA-Day 5.tif	246.025												Without PMA-Day 6.tif	111.726
	With PMA-Day 5.tif	268.082												Without PMA-Day 6.tif	30.89
	With PMA-Day 5.tif	301.718
	With PMA-Day 5.tif	84.463
	With PMA-Day 5.tif	119.25												Without PMA-Day 9.tif:21	252.264
	With PMA-Day 5.tif	89.557												Without PMA-Day 9.tif:22	390.976
	With PMA-Day 5.tif	159.126												Without PMA-Day 9.tif:23	321.467
	With PMA-Day 5.tif	194.605												Without PMA-Day 9.tif:24	252.831
	With PMA-Day 5.tif	179.603												Without PMA-Day 9.tif:25	284.641
	With PMA-Day 5.tif	191.55												Without PMA-Day 9.tif:26	161.071
	With PMA-Day 5.tif	184.79												Without PMA-Day 9.tif:25	284.641
	With PMA-Day 5.tif	176.644												Without PMA-Day 9.tif:28	109.49
	With PMA-Day 5.tif	137.874												Without PMA-Day 9.tif:29	97.72
	With PMA-Day 5.tif	252.229												Without PMA-Day 9.tif:30	65.009
	With PMA-Day 5.tif	86.553												Without PMA-Day 9.tif:31	76.46
	With PMA-Day 5.tif	65.827												Without PMA-Day 9.tif:32	136.863
	With PMA-Day 5.tif	65.118
	With PMA-Day 5.tif	64.825
	With PMA-Day 5.tif	168.281												Without PMA-Day 12.tif	260.111
	With PMA-Day 5.tif	132.413												Without PMA-Day 12.tif	493.984
	With PMA-Day 5.tif	79.177												Without PMA-Day 12.tif	291.61
	With PMA-Day 5.tif	234.787												Without PMA-Day 12.tif	196.661
	With PMA-Day 5.tif	214.671												Without PMA-Day 12.tif	211.479
	Mean	171.478												Without PMA-Day 12.tif	250.027
	Std Dev	64.7046												Without PMA-Day 12.tif	226.918
														Without PMA-Day 12.tif	168.768
	With PMA-Day 6.tif	202.646												Without PMA-Day 12.tif	104.078
	With PMA-Day 6.tif	223.642												Without PMA-Day 12.tif	115.411
	With PMA-Day 6.tif	277.065												Without PMA-Day 12.tif	275.753
	With PMA-Day 6.tif	140.917												Without PMA-Day 12.tif	104.189
	With PMA-Day 6.tif	137.39
	With PMA-Day 6.tif	277.143
	With PMA-Day 6.tif	213.568
	With PMA-Day 6.tif	190.664
	With PMA-Day 6.tif	295.467
	With PMA-Day 6.tif	313.679
	With PMA-Day 6.tif	306.863
	With PMA-Day 6.tif	407.818
	With PMA-Day 6.tif	235.103
	With PMA-Day 6.tif	374.461
	With PMA-Day 6.tif	409.283
	With PMA-Day 6.tif	366.035
	With PMA-Day 6.tif	365.247
	With PMA-Day 6.tif	328.078
	With PMA-Day 6.tif	245.716
	With PMA-Day 6.tif	227.475
	With PMA-Day 6.tif	377.966
	With PMA-Day 6.tif	202.699
	With PMA-Day 6.tif	476.653
	With PMA-Day 6.tif	207.671
	With PMA-Day 6.tif	199.664
	With PMA-Day 6.tif	249.405
	With PMA-Day 6.tif	186.918
	With PMA-Day 6.tif	368.262
	With PMA-Day 6.tif	215.441
	With PMA-Day 6.tif	232.387
	With PMA-Day 6.tif	258.864
	With PMA-Day 6.tif	172.549
	With PMA-Day 6.tif	197.876
	With PMA-Day 6.tif	275.796
	With PMA-Day 6.tif	284.054
	With PMA-Day 6.tif	342.245
	With PMA-Day 6.tif	135.334
	With PMA-Day 6.tif	246.746
	With PMA-Day 6.tif	435.954
	With PMA-Day 6.tif	290.353
	With PMA-Day 6.tif	331.084
	With PMA-Day 6.tif	447.924
	With PMA-Day 6.tif	344.764
	With PMA-Day 6.tif	502.063
	With PMA-Day 6.tif	262.773
	With PMA-Day 6.tif	395.228
	With PMA-Day 6.tif	107.85
	With PMA-Day 6.tif	177.914
	With PMA-Day 6.tif	174.267
	With PMA-Day 6.tif	219.112
	With PMA-Day 6.tif	137.769
	With PMA-Day 6.tif	89.253
	With PMA-Day 6.tif	113.859
	With PMA-Day 6.tif	288.397
	With PMA-Day 6.tif	268.803
	Mean	268.294
	Std Dev	96.9372
	With PMA-Day 7.tif	483.729
	With PMA-Day 7.tif	552.821
	With PMA-Day 7.tif	515.177
	With PMA-Day 7.tif	572.282
	With PMA-Day 7.tif	523.231
	With PMA-Day 7.tif	568.676
	With PMA-Day 7.tif	535.152
	With PMA-Day 7.tif	543.237
	With PMA-Day 7.tif	526.328
	With PMA-Day 7.tif	577.362
	With PMA-Day 7.tif	586.899
	With PMA-Day 7.tif	668.018
	With PMA-Day 7.tif	681.023
	With PMA-Day 7.tif	658.941
	With PMA-Day 7.tif	374.182
	With PMA-Day 7.tif	678.297
	With PMA-Day 7.tif	740.498
	With PMA-Day 7.tif	635.884
	With PMA-Day 7.tif	571.178
	With PMA-Day 7.tif	646.613
	With PMA-Day 7.tif	637.538
	With PMA-Day 7.tif	734.331
	With PMA-Day 7.tif	703.429
	With PMA-Day 7.tif	576.23
	With PMA-Day 7.tif	573.762
	With PMA-Day 7.tif	397.368
	With PMA-Day 7.tif	598.933
	With PMA-Day 7.tif	555.211
	With PMA-Day 7.tif	308.988
	With PMA-Day 7.tif	576.22
	With PMA-Day 7.tif	619.893
	With PMA-Day 7.tif	572.767
	With PMA-Day 7.tif	559.432
	With PMA-Day 7.tif	455.671
	With PMA-Day 7.tif	329.886
	With PMA-Day 7.tif	406.615
	With PMA-Day 7.tif	597.344
	With PMA-Day 7.tif	597.344
	With PMA-Day 7.tif	473.452
	With PMA-Day 7.tif	475.845
	With PMA-Day 7.tif	515.275
	With PMA-Day 7.tif	516.486
	With PMA-Day 7.tif	395.472
	With PMA-Day 7.tif	535.48
	With PMA-Day 7.tif	894.244
	With PMA-Day 7.tif	540.1
	With PMA-Day 7.tif	350.035
	With PMA-Day 7.tif	383.333
	With PMA-Day 7.tif	508.638
	With PMA-Day 7.tif	308.43
	With PMA-Day 7.tif	421.446
	With PMA-Day 7.tif	315.395
	With PMA-Day 7.tif	444.271
	With PMA-Day 7.tif	446.17
	With PMA-Day 7.tif	464.21
	With PMA-Day 7.tif	498.118
	With PMA-Day 7.tif	249.879
	With PMA-Day 7.tif	307.728
	With PMA-Day 7.tif	151.509
	With PMA-Day 7.tif	386.958
	With PMA-Day 7.tif	79.272
	With PMA-Day 7.tif	210.564
	With PMA-Day 7.tif	194.14
	With PMA-Day 7.tif	139.34
	With PMA-Day 7.tif	294.749
	With PMA-Day 7.tif	428.81
	With PMA-Day 7.tif	390.9
	With PMA-Day 7.tif	371.756
	Mean	487.243
	Std Dev	154.15
	With PMA-Day 8.tif	891.875
	With PMA-Day 8.tif	823.343
	With PMA-Day 8.tif	726.038
	With PMA-Day 8.tif	717.461
	With PMA-Day 8.tif	678.264
	With PMA-Day 8.tif	686.075
	With PMA-Day 8.tif	422.093
	With PMA-Day 8.tif	804.738
	With PMA-Day 8.tif	697.162
	With PMA-Day 8.tif	821.186
	With PMA-Day 8.tif	844.075
	With PMA-Day 8.tif	641.843
	With PMA-Day 8.tif	660.031
	With PMA-Day 8.tif	756.424
	With PMA-Day 8.tif	898.569
	With PMA-Day 8.tif	886.44
	With PMA-Day 8.tif	794.08
	With PMA-Day 8.tif	899.204
	With PMA-Day 8.tif	778.459
	With PMA-Day 8.tif	645.869
	With PMA-Day 8.tif	681.593
	With PMA-Day 8.tif	860.816
	With PMA-Day 8.tif	967.282
	With PMA-Day 8.tif	824.31
	With PMA-Day 8.tif	552.71
	With PMA-Day 8.tif	838.077
	With PMA-Day 8.tif	717.503
	With PMA-Day 8.tif	780.373
	With PMA-Day 8.tif	559.982
	With PMA-Day 8.tif	852.204
	With PMA-Day 8.tif	556.126
	With PMA-Day 8.tif	718.827
	With PMA-Day 8.tif	592.583
	With PMA-Day 8.tif	472.037
	With PMA-Day 8.tif	717.752
	With PMA-Day 8.tif	494.759
	With PMA-Day 8.tif	494.955
	With PMA-Day 8.tif	455.894
	With PMA-Day 8.tif	702.712
	With PMA-Day 8.tif	650.3
	With PMA-Day 8.tif	492.338
	With PMA-Day 8.tif	672.984
	With PMA-Day 8.tif	775.483
	With PMA-Day 8.tif	702.5
	With PMA-Day 8.tif	672.502
	With PMA-Day 8.tif	439.596
	With PMA-Day 8.tif	546.856
	With PMA-Day 8.tif	710.583
	With PMA-Day 8.tif	520.839
	With PMA-Day 8.tif	585.656
	With PMA-Day 8.tif	551.876
	With PMA-Day 8.tif	477.218
	With PMA-Day 8.tif	481.387
	With PMA-Day 8.tif	340.655
	With PMA-Day 8.tif	328.999
	With PMA-Day 8.tif	500.423
	Mean	667.213
	Std Dev	152.622
	With PMA-Day 9.tif	830.294
	With PMA-Day 9.tif	815.089
	With PMA-Day 9.tif	679.061
	With PMA-Day 9.tif	705.552
	With PMA-Day 9.tif	711.572
	With PMA-Day 9.tif	699.546
	With PMA-Day 9.tif	1004.48
	With PMA-Day 9.tif	885.009
	With PMA-Day 9.tif	1009.03
	With PMA-Day 9.tif	1037.41
	With PMA-Day 9.tif	1066.36
	With PMA-Day 9.tif	1067.87
	With PMA-Day 9.tif	1054.02
	With PMA-Day 9.tif	816.003
	With PMA-Day 9.tif	817.102
	With PMA-Day 9.tif	914.362
	With PMA-Day 9.tif	855.132
	With PMA-Day 9.tif	879.697
	With PMA-Day 9.tif	837.887
	With PMA-Day 9.tif	913.963
	With PMA-Day 9.tif	788.408
	With PMA-Day 9.tif	1127.8
	With PMA-Day 9.tif	864.756
	With PMA-Day 9.tif	985.225
	With PMA-Day 9.tif	929.826
	With PMA-Day 9.tif	855.562
	With PMA-Day 9.tif	906.068
	With PMA-Day 9.tif	963.207
	With PMA-Day 9.tif	838.542
	With PMA-Day 9.tif	826.312
	With PMA-Day 9.tif	776.967
	With PMA-Day 9.tif	690.705
	With PMA-Day 9.tif	822.589
	With PMA-Day 9.tif	781.661
	With PMA-Day 9.tif	622.932
	With PMA-Day 9.tif	632.39
	With PMA-Day 9.tif	585.542
	With PMA-Day 9.tif	817.1
	With PMA-Day 9.tif	941.777
	With PMA-Day 9.tif	933.797
	With PMA-Day 9.tif	709.079
	With PMA-Day 9.tif	570.181
	With PMA-Day 9.tif	652.495
	With PMA-Day 9.tif	840.241
	With PMA-Day 9.tif	621.667
	With PMA-Day 9.tif	870.948
	With PMA-Day 9.tif	564.18
	With PMA-Day 9.tif	689.793
	With PMA-Day 9.tif	776.728
	With PMA-Day 9.tif	604.746
	With PMA-Day 9.tif	739.345
	With PMA-Day 9.tif	835.811
	With PMA-Day 9.tif	843.292
	With PMA-Day 9.tif	678.594
	With PMA-Day 9.tif	829.509
	With PMA-Day 9.tif	524.124
	Mean	815.024
	Std Dev	140.988

## Sheet: Fig2(F)
	Figure2(F)
		Collagen (6 mg/mL)			Collagen (7 mg/mL)			Collagen (8 mg/mL)
		Mean	Standard Deviation	N	Mean	Standard Deviation	N	Mean	Standard Deviation	N
	Day 1	85.4399	31.5618	35	123.774	60.0446	82	150.606	54.7698	126
	Day 2	134.325	45.576	12	148.216	66.8478	55	236.374	101.575	195
	Day 3	165.906	56.4535	12	231.535	136.28	39	339.949	135.848	138
	Day 4	137.837	44.956	8	402.12	170.153	51	542.888	188.06	132
	Day 5				721.367	241.533	61	756.997	200.32	150
	Day 6				884.117	172.926	55	883.607	185.049	135
	6 mg/ml	7 mg/ml	8 mg/ml		6 mg/ml	7 mg/ml	8 mg/ml		6 mg/ml	7 mg/ml	8 mg/ml		6 mg/ml	7 mg/ml	8 mg/ml		6 mg/ml	7 mg/ml	8 mg/ml		6 mg/ml	7 mg/ml	8 mg/ml
	Day 4				Day 5				Day 6				Day 7				Day 8				Day 9
	74.259	289.01	139.493		167.097	344.245	185.597		327.159	351.095	202.209		96.077	637.542	257.468			759.912	163.437			993.091	611.273
	33.772	78.818	134.057		133.814	108.176	132.304		161.97	257.317	197.498		140.457	572.802	208.283			903.639	239.117			939.499	538.172
	117.473	53.589	234.617		133.205	84.733	131.838		183.096	200.804	150.169		96.777	763.692	145.024			580.119	310.179			1047.53	740.588
	120.035	36.081	283.413		170.255	122.981	194.886		139.193	498.506	310.68		138.559	639.441	299.379			846.189	377.807			1133.28	615.579
	127.114	138.724	294.994		142.441	102.578	157.414		121.476	443.075	157.985		219.922	219.979	421.552			918.962	878.495			952.381	806.838
	74.545	78.745	104.059		135.031	199.808	299.889		221.144	157.255	331.802		198.745	744.231	152.084			870.36	962.662			626.201	731.903
	92.037	145.616	185.988		81.855	270.401	141.005		148.596	112.938	296.373		94.537	685.641	402.153			809.293	975.278			1075.54	364.826
	65.701	174.557	96.264		135.582	253.185	129.152		156.619	76.426	385.638		117.625	648.174	297.418			830.661	1012.04			1103.71	682.934
	45.399	170.805	74.769		170.807	296.377	315.193		138.306	60.732	382.197			448.883	523.047			690.673	1016.46			910.265	762.09
	30.848	100.182	182.841		186.357	70.573	327.776		132.916	113.507	365.908			542.591	498.819			860.879	654.008			450.679	930.462
	46.914	102.867	233.1		145.9	91.036	326.316		103.688	156.217	321.567			466.677	410.274			863.19	766.394			879.9	849.823
	81.469	236.347	119.959		9.56	105.738	206.461		156.709	253.63	231.972			643.513	351.474			925.48	905.98			704.29	862.689
	123.149	78.921	120.433			287.385	278.71			252.788	230.585			510.921	230.354			1083.7	767.247			863.084	766.014
	119.702	167.699	117.362			220.023	237.526			364.084	628.689			548.437	294.217			735.535	746.525			768.705	837.085
	115.872	102.498	201.097			97.181	196.366			340.564	531.139			461.431	495.689			1220.81	1104.39			803.49	1094.61
	73.195	102.819	126.119			174.161	267.285			234.179	510.008			511.815	462.565			641.911	696.71			708.635	1100.12
	157.698	205.049	132.355			243.105	193.403			174.696	383.623			311.981	340.305			629.546	866.261			649.186	1120.69
	109.212	106.261	83.259			196.718	265.494			84.057	236.961			349.422	557.135			889.247	877.285			819.565	1081.54
	102.408	104.77	126.327			83.95	90.5			257.292	342.168			378.043	372.158			895.164	1021.64			727.15	906.778
	51.432	115.058	75.961			85.663	358.961			162.319	347.234			315.537	512.833			1176.43	1003.81			1147.56	879.604
	125.151	121.35	77.186			58.132	346.229			209.063	182.77			319.867	397.074			1044.07	972.391			969.926	1172.09
	84.283	127.189	70.566			232.797	256.616			655.758	218.239			180.529	405.194			665.279	1034.24			767.86	1081.74
	76.545	79.613	36.783			181.052	281.992			326.301	224.98			261.748	542.811			771.711	1145.13			775.078	822.06
	86.416	54.732	101.498			65.011	274.609			637.26	296.676			321.487	773.586			686.296	1039.16			1144.37	1128.59
	63.047	161.307	108.26			234.683	354.621			182.391	219.584			191.068	831.515			583.229	695.446			1055.2	1193.65
	90.684	170.095	101.918			96.496	375.606			231.255	260.793			344.261	666.888			863.949	807.287			854.006	1126.41
	81.312	115.699	112.769			50.526	335.105			184.239	205.929			453.973	730.155			845.485	430.463			1242.25	1036.53
	78.903	113.988	279.947			149.239	146.558			280.823	351.023			568.398	651.451			572.068	611.519			1237.89	1215.59
	55.962	152.129	164.658			137.529	232.588			127.424	385.717			550.259	613.771			657.701	492.993			1010.84	1151.55
	40.617	136.737	187.805			69.327	138.535			209.526	183.958			408.095	705.446			695.684	804.466			1106.98	892.043
	62.095	108.718	194.038			166.258	162.131			134.05	230.615			409.402	482.722			848.582	869.377			916.237	1118.84
	63.474	211.486	231.853			148.777	135.806			204.886	318.95			191.274	726.077			984.411	821.064			809.355	847.032
	61.235	187.828	163.996			118.416	156.219			236.746	247.617			260.08	502.96			925.786	705.973			977.294	900.53
	128.528	67.121	90.111			185.606	427.459			109.368	282.654			235.71	950.957			974.3	854.782			877.161	980.273
	129.911	106.777	191.995			112.19	331.281			133.875	388.982			435.303	533.196			860.153	579.422			716.711	989.727
		118.812	138.347			109.326	299.279			146.727	444.568			326.641	518.933			1238.25	905.32			1059.92	791.445
		135.017	105.883			193.78	239.779			122.62	262.535			269.445	508.976			280.618	432.305			853.618	1062.08
		231.385	188.154			168.17	71.619			117.967	449.554			212.975	194.322			273.912	641.916			631.573	792.528
		217.022	187.09			78.935	167.963			228.097	339.777			249.171	288.565			262.443	416.949			931.242	907.056
		154.273	73.375			132.549	265.151				280.442			89.318	273.062			304.497	610.198			976.073	834.258
		115.544	132.869			145.702	155.944				328.12			184.842	736.381			292.546	585.512			793.236	902.572
		97.532	59.715			95.816	292.122				151.275			214.079	622.638			256.275	543.53			803.957	770.895
		63.605	82.891			151.651	367.202				333.197			150.999	782.665			332.956	169.35			675.306	824.422
		58.33	120.551			80.961	353.483				189.444			338.453	694.081			336.679	900.238			747.016	748.452
		156.303	171.31			169.111	350.851				267.443			376.028	809.811			615.916	893.722			610.495	358.101
		91.423	177.115			223.553	301.143				425.701			261.473	711.471			519.377	785.965			582.042	501.655
		99.875	236.044			111.768	358.323				354.586			203.804	128.547			628.74	788.637			993.919	595.591
		144.907	121.617			79.243	377.488				122.624			623.716	250.94			1024.9	654.224			981	881.183
		134.912	124.084			138.164	72.382				266.004			592.057	773.33			830.624	939.059			903.88	206.215
		85.95	142.836			178.976	125.616				177.953			504.056	464.715			703.835	1020.93			807.083	822.317
		201.41	197.561			170.29	198.614				242.362			378.845	962.38			615.588	971.642			868.745	725.871
		96.268	102.726			106.626	101.023				193.213				890.675			691.14	470.29			1003.58	510.491
		122.008	88.987			81.056	122.424				370.543				540.805			673.615	1016.34			705.488	883.578
		179.769	178.699			163.602	252.197				453.383				521.316			780.283	871.696			846.164	818.361
		57.916	136.047			128.544	119.851				257.7				527.909			905.127	606.703			1087.19	1012.11
		90.498	172.412				89.668				348.75				481.712			366.294	606.895				834.285
		179.31	166.235				461.658				251.871				572.445			357.78	559.97				865.126
		294.4	161.45				115.844				296.293				383.314			527.629	605.041				867.114
		253.743	112.792				194.79				562.249				567.403			709.666	1024.43				699.93
		69.305	153.301				159.752				492.433				486.534			670.106	989.369				889.052
		73.082	178.067				160.267				338.769				760.808			694.217	960.598				859.104
		106.706	144.67				175.685				414.413				789.389				982.65				1011.87
		93.112	193.527				160.55				439.43				800.191				887.25				1047.98
		293.813	190.827				383.655				325.413				756.293				987.833				1086.81
		89.823	243.39				503.136				242.328				625.916				898.307				1119.64
		72.299	153.311				183.888				159.255				845.088				861.724				1079.59
		109.555	243.733				331.613				349.722				818.099				885.163				992.202
		105.891	201.634				214.638				336.062				783.716				936.485				1037.78
		161.238	215.881				140.884				369.74				701.596				994.106				1077.02
		116.469	83.592				95.895				275.802				797.249				965.761				1065.64
		116.742	208.102				152.583				228.195				712.949				416.946				1197.44
		31.489	170.642				354.151				427.551				647.635				454.359				437.615
		117.824	117.805				146.156				465.822				647.635				472.3				463.139
		52.817	121.339				72.229				421.332				447.689				959.659				570.523
		121.511	167.965				167.556				450.897				392.793				912.932				829.408
		36.604	279.329				218.244				718.656				225.596				894.726				1015.62
		167.666	82.119				83.421				360.755				501.011				727.742				705.316
		165.082	242.12				115.424				281.509				558.229				741.371				824.342
		48.97	146.522				69.287				223.009				411.442				799.936				787.127
		30.169	147.94				318.871				77.983				501.319				627.044				875.97
		27.529	148.424				182.667				129.068				679.743				862.042				712.496
		58.34	142.935				174.139				248.735				557.072				815.803				710.229
			61.666				218.438				490.125				689.967				903.096				738.164
			148.553				197.42				285.719				668.858				670.411				707.689
			206.407				489.511				205.098				644.254				596.136				763.976
			116.735				503.59				199.399				423.083				716.457				900.119
			227.687				150.389				258.438				827.393				709.588				955.747
			199.741				197.113				370.724				585.402				829.279				931.134
			206.428				303.23				322.344				701.823				710.991				990.208
			231.906				409.74				309.398				656.156				737.479				917.083
			230.467				365.931				714.975				890.043				838.363				994.518
			76.838				282.8				762.727				564.62				816.49				1081.41
			99.463				117.238				525.136				706.488				543.378				660.714
			280.608				116.368				462.819				216.8				556.571				758.796
			93.52				452.221				181.615				233.714				840.839				766.094
			105.693				219.437				250.063				349.096				1041.99				954.777
			124.682				183.392				144.567				356.698				1045.04				991.168
			134.957				173.546				335.039				539.05				1178.22				912.445
			116.507				116.939				389.453				543.38				1106.33				909.364
			172.09				200.359				359.192				514.787				510.329				941.848
			134.453				240.757				213.983				613.328				358.844				1098.19
			183.534				387.568				294.384				664.345				454.886				821.706
			163.694				430.3				299.512				672.931				747.919				881.546
			126.636				388.391				451.45				487.699				772.188				841.236
			121.361				434.354				657.638				636.285				983.932				887.356
			135.076				204.208				537.875				406.663				661.496				881.894
			110.357				218.224				605.388				518.122				696.454				907.013
			139.039				139.635				571.483				419.942				822.33				1104.38
			160.059				176.926				531.915				844.773				711.933				841.209
			132.779				196.801				611.718				771.084				820.516				827.829
			96.898				238.02				417.71				762.656				556.738				886.655
			103.622				337.607				417.041				695.182				540.381				842.701
			158.971				173.026				87.607				405.611				702.951				895.419
			181.199				181.032				586.658				562.815				607.853				785.817
			140.368				190.153				494.677				535.164				524.752				968.089
			165.065				99.814				360.462				273.202				834.835				1192.91
			132.328				217.87				444.265				366.925				645.872				831.626
			52.009				265.517				455.889				285.679				761.214				1009.98
			75.397				108.475				427.152				550.835				626.897				873.95
			103.047				118.626				206.95				463.034				881.208				899.956
			172.608				167.48				285.924				497.914				851.24				920.011
			112.629				190.201				504.156				469.925				795.491				1205.98
			128.417				80.758				240.767				305.371				464.555				991.766
			186.217				249.28				337.466				500.612				796.751				796.786
			132.595				189.832				467.577				395.809				683.218				1169.57
			258.207				233.113				417.09				532.163				654.249				760.913
							277.582				289.415				539.261				861.345				845.996
							253.273				500.464				757.625				803.948				760.386
							177.135				401.458				465.466				561.598				983.943
							192.872				285.69				750.214				667.25				997.808
							406.441				343.537				666.759				809.354				1035.99
							418.381				400.138				331.772				790.65				1052.36
							514.293				519.512								776.121				918.401
							519.748				248.714								736.991				941.455
							340.02				137.736								682.271				1199.07
							289.535				156.76								761.465
							163.383				165.588								603.303
							216.842				280.954								780.751
							123.16												720.635
							202.699												813.555
							262.727												786.082
							318.217												752.257
							304.46												630.455
							131.181												450.392
							124.639												913.607
							233.654												1025.56
							207.508												553.476
							177.792												922.82
							185.777												1025.92
							135.017												545.694
							184.938
							243.575
							152.216
							288.057
							137.238
							375.601
							185.838
							313.741
							222.5
							155.831
							163.85
							177.404
							373.72
							292.797
							356.278
							299.732
							185.852
							264.539
							385.804
							328.996
							249.196
							334.417
							221.035
							231.885
							171.81
							347.533
							314.869
							329.739
							311.672
							139.69
							356.013
							192.601
							300.769
							121.824
							132.481
							356.132
							177.564
							199.861
							237.088
							228.858
							214.134
							265.163
							97.703
							135.585
							194.332

## Sheet: Fig3(B)
				Day 1	Day 2	Day 3	Day 5	Day 7
	Collagen	Cell mass	Sample 1	0	1	4	14	18
			Sample 2	0	3	6	13	16
			Mean	0	2	5	13.5	17
			Std. Deviation	0	1.41421	1.41421	0.707107	1.41421
	Matrigel	Cell mass	Sample 1	0	8	10	28	36
			Sample 2	0	9	13	35	42
			Mean	0	8.5	11.5	31.5	39
			Std. Deviation	0	0.353553	1.06066	2.47487	2.12132
				Day 1	Day 2	Day 3	Day 5	Day 7
	Collagen	Neurite spread	Sample 1	0	0	9	21	42
			Sample 2	0	1	8	23	41
			Mean	0	0.5	8.5	22	41.5
			Std. Deviation	0	0.707107	0.707107	1.41421	0.707107
	Matrigel	Neurite spread	Sample 1	0	45	120	218	586
			Sample 2	0	45	105	216	531
			Mean	0	45	112.5	217	558.5
			Std. Deviation	0	0	10.6066	1.41421	38.8909

## Sheet: Fig4(B)
	Fig 4(B)
		Day 7 - 7 mg/mL	Day 7 - 8mg/mL	Day 8 - 7 mg/mL	Day 8 - 8mg/mL	Day 9 - 7 mg/mL	Day 9 - 8mg/mL	Day 10 - 7 mg/mL	Day 10 - 8mg/mL	Day 11 - 7 mg/mL	Day 11 - 8mg/mL	Day 12 - 7 mg/mL	Day 12 - 8mg/mL
		0	0	0.22	0.42	0.32	0.53	0.4	0.58	0.46	0.78	0.75	1.34
		0	0	0.3	0.5	0.43	0.61	0.53	0.78	0.72	0.98	0.72	1.91
		0	0	0.25	0.35	0.34	0.35	0.5	0.55	0.55	0.63	0.77	0.88
	Mean	0	0	25.67	42.33	36.33	49.67	47.67	63.67	57.67	79.67	74.67	137.7
	Std. Deviation	0	0	4.041	7.506	5.859	13.32	6.807	12.5	13.2	17.56	2.517	51.6
			Mean	Std. Deviation	Mean	Std. Deviation
			0	0	0	0
		Day 8	25.67	4.041	42.33	7.506
		Day 9	36.33	5.859	49.67	13.32
		Day 10	47.67	6.807	63.67	12.5
		Day 11	57.67	13.2	79.67	17.56
		Day 12	74.67	2.517	137.7	51.6
